# Supplementary material for: Oligonucleotide Solid Nucleolipid Nanoparticles against Antibiotic Resistance of ESBL-Producing Bacteria
Source: Pharmaceutics. 2022 Jan 27;14(2):299. doi: 10.3390/pharmaceutics14020299 (PMC8876242; doi:10.3390/pharmaceutics14020299)
Supplement: Supplementary file 1 [file pharmaceutics-14-00299-s001.zip]

Archive with 1 entries (1 files):
- pharmaceutics-1523529-supplementary.pdf
